# Supplementary material for: Detection of known gene fusions in cancer cell lines using whole-genome bisulfite sequencing data
Source: Sci Rep. 2026 Mar 12;16:13254. doi: 10.1038/s41598-026-40803-0 (PMC13103421; doi:10.1038/s41598-026-40803-0)
Supplement: Supplementary file 1 — Supplementary Information 1. [file 41598_2026_40803_MOESM1_ESM.xlsx]

## Sheet: S1_Table
		Coordinates are expressed as chr:start:end (1-based)
				Gene1		Gene2
		Order	Fusion_name	Gene_name	Coordinate	Gene_name	Coordinate	Detected_in_MCF7_WGBS
		1	AC099850.1-VMP1	AC099850.1	chr17:57183959-57195628	VMP1	chr17:57784553-57919616	Undetected
		2	ADAMTS19-SLC27A6	ADAMTS19	chr5:128795958-129074376	SLC27A6	chr5:127873706-128369335	Undetected
		3	ARFGEF2-SULF2	ARFGEF2	chr20:47538427-47653230	SULF2	chr20:46285092-46415360	Detected
		4	ATXN7L3-FAM171A2	ATXN7L3	chr17:42269173-42277481	FAM171A2	chr17:42430583-42441243	Detected
		5	BCAS4-BCAS3	BCAS4	chr20:49411431-49493714	BCAS3	chr17:58754814-59470199	Detected
		6	GCN1L1-MSI1	GCN1L1	chr12:120565007-120632513	MSI1	chr12:120779133-120806983	Detected
		7	MYO9B-FCHO1	MYO9B	chr19:17186591-17325346	FCHO1	chr19:17858527-17899377	Detected
		8	PAPOLA-AK7	PAPOLA	chr14:96967770-97033448	AK7	chr14:96858448-96955764	Detected
		9	RPS6KB1-DIAPH3	RPS6KB1	chr17:57970447-58027925	DIAPH3	chr13:60239717-60738121	Detected
		10	RPS6KB1-VMP1	RPS6KB1	chr17:57970447-58027925	VMP1	chr17:57784553-57919616	Detected
		11	SMARCA4-CARM1	SMARCA4	chr19:11071598-11176071	CARM1	chr19:10982189-11033453	Detected
		12	SULF2-PRICKLE2	SULF2	chr20:46285092-46415360	PRICKLE2	chr3:64079543-64431152	Detected
