# Supplementary material for: Detection of known gene fusions in cancer cell lines using whole-genome bisulfite sequencing data
Source: Sci Rep. 2026 Mar 12;16:13254. doi: 10.1038/s41598-026-40803-0 (PMC13103421; doi:10.1038/s41598-026-40803-0)
Supplement: Supplementary file 2 — Supplementary Information 2. [file 41598_2026_40803_MOESM2_ESM.xlsx]

## Sheet: S2_Table
	Order	Sample	Method	Replicate	Source	Platform	Description	n_Sequenced_Reads	n_Sequenced_Gbp	Percent_Q30	Percent_Mapped	n_Mapped_Reads	Percent_Duplicates	Percent_GC_Contents	Percent_CHH_Conversion	Percent_Lambda_Conversion	Percent_pUC19_Methylation
	1	K562_WGS	WGS	rep1	SRR27705080	Illumina NovaSeq 6000		705,619,668	106.55	100.00	93.98	663,159,408	3.98	42.44	NA	NA	NA
	2	K562_WGBS	WGBS	rep1	SRR4235743	Illumina HiSeq 2500		1,103,095,362	140.55	83.23	67.47	744,249,130	14.02	21.22	99.49	NA	NA
	3	MCF7_rep1	WGBS	rep1	SRR8363862	HiSeq X Ten		624,950,006	92.53	79.07	63.45	396,509,198	15.52	25.98	99.59	NA	NA
	4	MCF7_rep2	WGBS	rep2	SRR7707730	HiSeq X Ten		624,950,006	88.78	79.08	62.95	393,389,796	15.38	25.69	99.59	NA	NA
	5	NA12878_rep1	WGBS	rep1	SRR20318447 SRR20318448 SRR20318449 SRR20318450	Illumina NovaSeq 6000	4 runs merged into one	1,260,463,118	139.91	91.31	87.28	1,100,135,828	7.89	24.31	99.88	NA	NA
	6	NA12878_rep2	WGBS	rep2	SRR20318443 SRR20318444 SRR20318445 SRR20318446	Illumina NovaSeq 6000	4 runs merged into one	1,192,830,402	132.4	91.5	87.68	1,045,931,260	7.72	24.63	99.89	NA	NA
	7	NA12878_rep3	WGBS	rep3	SRR10532136	Illumina NovaSeq 6000		635,890,066	64.22	92.35	77.21	490,949,434	18.78	21.67	99.68	NA	NA
	8	K562_EZ_002p_rep1	WGBS	rep1	in-house	Illumina NovaSeq 6000	K562 2% (in NA12878)	1,193,975,142	180.29	91.90	72.60	866,878,088	24.15	21.72	98.91	98.89	95.14
	9	K562_EZ_005p_rep1	WGBS	rep1	in-house	Illumina NovaSeq 6000	K562 5% (in NA12878)	1,211,952,744	183.00	91.91	75.17	911,015,258	21.72	22.08	98.92	98.98	93.33
	10	K562_EZ_010p_rep1	WGBS	rep1	in-house	Illumina NovaSeq 6000	K562 10% (in NA12878)	1,332,501,636	201.21	91.87	76.52	1,019,692,708	20.52	22.46	98.91	98.83	94.12
	11	K562_EZ_020p_rep1	WGBS	rep1	in-house	Illumina NovaSeq 6000	K562 20% (in NA12878)	1,280,995,408	193.43	92.00	75.72	969,910,992	21.26	22.11	98.93	98.92	93.81
	12	K562_EZ_050p_rep1	WGBS	rep1	in-house	Illumina NovaSeq 6000	K562 50% (in NA12878)	1,263,104,254	190.73	91.42	77.47	978,493,756	19.66	23.15	98.96	98.97	94.49
	13	K562_EZ_100p_rep1	WGBS	rep1	in-house	Illumina NovaSeq 6000	K562 100%	1,320,880,340	199.45	90.32	79.13	1,045,192,552	18.07	25.18	98.97	98.98	92.91
	14	K562_EZ_002p_rep2	WGBS	rep2	in-house	Illumina NovaSeq 6000	K562 2% (in NA12878)	1,329,068,694	200.69	92.81	51.00	677,874,484	46.86	18.99	98.96	98.88	96.12
	15	K562_EZ_005p_rep2	WGBS	rep2	in-house	Illumina NovaSeq 6000	K562 5% (in NA12878)	1,339,039,580	202.19	92.71	61.76	826,963,064	36.09	22.52	99.02	98.98	95.24
	16	K562_EZ_010p_rep2	WGBS	rep2	in-house	Illumina NovaSeq 6000	K562 10% (in NA12878)	1,392,016,394	210.19	92.88	60.58	843,305,860	37.27	22.24	99.00	99.00	95.10
	17	K562_EZ_020p_rep2	WGBS	rep2	in-house	Illumina NovaSeq 6000	K562 20% (in NA12878)	1,343,725,656	202.90	92.61	62.15	835,136,854	35.63	22.63	99.00	98.95	95.31
	18	K562_EZ_050p_rep2	WGBS	rep2	in-house	Illumina NovaSeq 6000	K562 50% (in NA12878)	1,500,756,358	226.61	92.50	59.63	894,865,504	38.27	22.41	98.98	98.90	95.65
	19	K562_EZ_100p_rep2	WGBS	rep2	in-house	Illumina NovaSeq 6000	K562 100%	1,081,115,946	163.25	91.87	64.55	697,833,948	33.24	24.11	99.06	98.92	95.89
	20	K562_EZ_002p_rep3	WGBS	rep3	in-house	Illumina NovaSeq 6000	K562 2% (in NA12878)	1,209,019,066	182.56	91.16	67.25	813,117,226	28.98	19.38	99.01	99.04	95.64
	21	K562_EZ_005p_rep3	WGBS	rep3	in-house	Illumina NovaSeq 6000	K562 5% (in NA12878)	1,173,554,070	177.21	91.63	66.96	785,836,886	29.66	19.67	99.00	98.99	95.77
	22	K562_EZ_010p_rep3	WGBS	rep3	in-house	Illumina NovaSeq 6000	K562 10% (in NA12878)	1,179,801,038	178.15	92.00	69.52	820,240,512	27.43	19.98	99.00	98.97	95.99
	23	K562_EZ_020p_rep3	WGBS	rep3	in-house	Illumina NovaSeq 6000	K562 20% (in NA12878)	1,641,587,810	247.88	91.57	63.86	1,048,295,034	32.75	19.44	98.99	99.03	95.76
	24	K562_EZ_050p_rep3	WGBS	rep3	in-house	Illumina NovaSeq 6000	K562 50% (in NA12878)	1,238,812,164	187.06	91.17	68.10	843,620,520	28.50	20.85	98.92	98.80	95.88
	25	K562_EZ_100p_rep3	WGBS	rep3	in-house	Illumina NovaSeq 6000	K562 100%	1,235,591,662	186.57	90.74	74.20	916,849,894	23.05	24.06	99.03	98.98	95.62
